# Supplementary material for: Fabrication of EVOH/PANI Composite Nanofibrous Aerogels for the Removal of Dyes and Heavy Metal Ions
Source: Materials (Basel). 2023 Mar 16;16(6):2393. doi: 10.3390/ma16062393 (PMC10054761; doi:10.3390/ma16062393)
Supplement: Supplementary file 1 [file materials-16-02393-s001.zip]

Archive with 1 entries (1 files):
- materials-2257981-supplementary.pdf
